# Supplementary material for: Comparative analyses of Pleurotus pulmonarius mitochondrial genomes reveal two major lineages of mini oyster mushroom cultivars
Source: Comput Struct Biotechnol J. 2024 Feb 1;23:905–17. doi: 10.1016/j.csbj.2024.01.021 (PMC10869244; doi:10.1016/j.csbj.2024.01.021)
Supplement: Supplementary file 2 — Supplementary material [file mmc2.xlsx]

## Sheet: Table S1
Table S1.	Information on the Pleurotus pulmonarius isolates used in this study and their agronomic traits.
Isolate of cultivar	Cultivar name	Supplier of commercialized cultivar	Pileus color	Weight per pileus (g)	Pileus length (mm)	Pileus width (mm)	Pileus thickness (mm)	Stipe length (mm)	Stipe diameter (mm)
P. pulmonarius PPCTV-01	Taixiu 57	Rantong family farm, Jintang county, Chengdu City	Dark purple-brown	4.80±2.11	38.77±6.20	44.40±5.35	5.33±0.80	9.43±5.35	13.03±3.72
P. pulmonarius PPCTV-02	Jiajia	Jiajia town farm, Jianyang City	Brown	5.96±2.01	34.60±6.41	37.10±5.33	4.50±0.55	26.22±7.67	11.60±0.62
P. pulmonarius PPCTV-03	Xiangmeijun	Xiangmeijun Ecological Agriculture Co. Ltd., Chongqing City	Dark purple-brown	7.88±4.02	45.57±9.42	49.33±14.65	8.03±0.92	8.38±2.83	15.35±4.16
P. pulmonarius PPCTV-04	Penghui	Penghui Mushroom Co. Ltd., Chongqing City	Dark purple-brown	12.81±7.08	48.06±12.52	61.31±18.42	9.04±1.48	15.51±4.66	17.48±3.38
P. pulmonarius PPCTV-05	Hangxiu NO.2	Hangzhou Academy of Agricultural Sciences, Hangzhou City	Dark purple-brown	10.01±4.85	41.42±8.50	45.23±14.46	7.98±1.11	12.20±5.02	17.04±4.75
P. pulmonarius PPCTV-06	Xiu 2005	Farmer of Hongshan District, Wuhan City	Brown	13.30±5.25	49.07±9.33	50.75±12.26	9.82±1.40	16.44±3.28	14.53±0.99
P. pulmonarius PPCTV-07	Xiu 188	SAAS strain bank, Chengdu City	Dark purple-brown	9.24±2.84	56.53±5.07	56.11±11.23	10.04±1.48	20.44±3.36	14.15±2.16
P. pulmonarius PPCTV-08	Phoenix 260	SAAS strain bank, Chengdu City	Brown	7.29±3.62	44.78±9.20	49.61±7.59	8.12±1.05	25.66±4.60	11.68±3.89
P. pulmonarius PPCTV-09	Xiuzhen 1	SAAS strain bank, Chengdu City	Brown	14.77±10.78	48.59±12.71	61.05±19.40	11.26±2.33	27.61±7.66	17.63±6.92
P. pulmonarius PPCTV-10	Factory Xiuzhen	Xinzhongyu Agriculture Co. Ltd., Pengxi county, Suining City	Dark purple-brown	12.61±7.84	51.87±8.82	56.74±16.34	9.34±2.44	12.99±6.29	17.61±6.56
P. pulmonarius PPCTV-11	Yongtai NO.3	Xinzhongyu Agriculture Co. Ltd., Pengxi county, Suining City	Pale	15.82±4.98	55.92±4.71	59.73±15.80	10.37±1.29	20.37±4.97	19.75±5.19
P. pulmonarius PPCTV-12	Minxiu NO.2	Xiangye Mushroom Co. Ltd., Luoyuan county, Fuzhou City	Dark purple-brown	10.25±3.30	50.88±6.56	57.77±10.26	11.63±2.08	22.45±7.72	14.99±3.90
P. pulmonarius PPCTV-13	Xiuzhen NO.57	Xinzhongyu Agriculture Co. Ltd., Pengxi county, Suining City	Dark purple-brown	6.47±2.13	46.74±2.78	41.57±6.00	9.14±1.72	18.06±2.85	12.93±3.60
P. pulmonarius PPCTV-14	Jinxiu NO.1	Changzhixing Agricultural Technology Co. Ltd., Luoyuan county, Fuzhou City	Dark purple-brown	19.73±8.62	55.72±9.98	67.94±21.42	11.81±2.25	22.00±6.44	18.81±4.55
P. pulmonarius PPCTV-15	Xianggao NO.2	Xinzhongyu Agriculture Co. Ltd., Pengxi county, Suining City	Brown	10.20±10.19	40.04±11.87	44.56±22.25	7.14±1.29	47.40±5.51	12.82±7.37
P. pulmonarius PPCTV-16	Yangshi	Xinzhongyu Agriculture Co. Ltd., Pengxi county, Suining City	Dark purple-brown	10.77±4.30	50.93±7.13	58.05±14.06	9.45±2.16	16.55±4.09	18.61±4.69
P. pulmonarius PPCTV-17	Ping 6	Xinzhongyu Agriculture Co. Ltd., Pengxi county, Suining City	Dark purple-brown	18.24±7.66	56.57±9.73	67.14±4.96	12.24±1.96	21.60±8.96	18.33±3.78
P. pulmonarius PPCTV-18	Xiuzhen-1	Xinzhongyu Agriculture Co. Ltd., Pengxi county, Suining City	Dark purple-brown	11.34±6.19	44.68±11.36	55.24±14.43	11.12±1.86	17.74±7.29	20.96±4.26
P. pulmonarius PPCTV-19	Taixiu-Zhe	Xinzhongyu Agriculture Co. Ltd., Pengxi county, Suining City	Dark purple-brown	15.10±8.10	44.59±15.55	54.95±15.77	12.35±2.70	22.09±4.61	21.91±4.84
P. pulmonarius PPCTV-20	Xuedong	Xinzhongyu Agriculture Co. Ltd., Pengxi county, Suining City	Dark purple-brown	11.52±3.38	49.04±3.78	62.76±10.06	10.28±1.06	16.32±3.84	18.88±3.10
P. pulmonarius PPCTV-21	Xiaxiu 990	Xinzhongyu Agriculture Co. Ltd., Pengxi county, Suining City	Brown	7.42±4.57	44.12±9.61	47.83±11.07	6.84±2.30	30.29±6.89	11.48±2.99
P. pulmonarius PPCTV-22	Guangxiu 63	Xinzhongyu Agriculture Co. Ltd., Pengxi county, Suining City	Dark purple-brown	12.06±5.00	38.45±9.00	38.74±10.73	9.12±2.47	38.01±10.81	16.75±3.93
P. pulmonarius PPCTV-23	Tianda-Taixiu	Tianda Mushroom Research Institute, Yangzhou City	Dark purple-brown	10.31±4.22	47.01±4.88	40.64±3.15	5.66±0.45	14.60±3.43	13.41±3.08
P. pulmonarius PPCTV-24	Early mature 5-1	Tianda Mushroom Research Institute, Yangzhou City	Brown	13.13±4.86	39.87±5.35	42.88±5.09	9.80±2.49	25.72±5.39	12.95±2.39
P. pulmonarius PPCTV-25	Zhexiu NO.1	Tianda Mushroom Research Institute, Yangzhou City	Brown	15.66±6.02	46.64±6.91	55.33±7.12	11.02±2.05	33.83±5.10	13.58±3.13
P. pulmonarius PPCTV-26	Jiangdu 71	Tianda Mushroom Research Institute, Yangzhou City	Brown	12.52±4.15	52.27±6.44	39.96±6.10	8.15±1.28	42.18±3.87	15.47±2.10
P. pulmonarius PPCTV-27	Gene 2005	Tianda Mushroom Research Institute, Yangzhou City	Brown	7.61±3.10	43.34±5.60	52.97±4.04	5.48±0.76	38.79±5.69	16.76±4.68
P. pulmonarius PPCTV-28	Tianda-Minxiu	Tianda Mushroom Research Institute, Yangzhou City	Dark purple-brown	17.24±6.17	54.54±3.80	65.58±9.73	10.10±1.55	13.45±2.26	18.16±3.21
P. pulmonarius PPCTV-29	Nongxiu 18	Horticulture Research Institute, Zhejiang Academy of Agricultural Sciences, Hangzhou City	Brown	8.54±2.55	39.03±4.06	46.60±5.07	6.39±0.52	19.23±3.77	18.71±9.18
P. pulmonarius PPCTV-30	Xinxiu 169	Tianda Mushroom Research Institute, Yangzhou City	Brown	13.27±4.05	47.21±6.18	49.94±5.20	9.21±1.17	37.41±4.17	14.53±2.72
P. pulmonarius PPCTV-31	Xiafeng NO.1	Gaoyou Institute of Mushroom, Gaoyou City	Brown	9.49±3.27	42.30±3.67	41.15±3.12	8.53±1.22	31.19±3.79	15.05±3.50
P. pulmonarius PPCTV-32	Extra-large Phoenix-tail	Tianda Mushroom Research Institute, Yangzhou City	Dark purple-brown	11.37±2.90	45.57±4.15	56.36±4.34	9.65±1.40	43.51±6.19	18.48±3.88
P. pulmonarius PPCTV-33	260	Farmer of Dezhou City	Brown	14.29±4.36	46.60±3.37	44.22±4.28	11.88±2.13	40.64±4.16	16.00±4.01
P. pulmonarius PPCTV-34	Nongxiu NO.1	Horticulture Research Institute, Zhejiang Academy of Agricultural Sciences, Hangzhou City	Brown	16.63±5.52	48.24±6.26	66.10±5.92	12.10±1.72	29.59±3.83	17.93±3.14
P. pulmonarius PPCTV-35	909	Farmer of Dezhou City	Brown	12.53±4.41	40.45±4.54	45.55±5.37	9.54±1.34	28.06±2.98	14.28±2.57
P. pulmonarius PPCTV-36	Xiuzhen 18	Farmer of Dezhou City	Brown	10.59±3.31	38.89±3.49	44.60±4.19	7.03±1.86	15.85±3.47	15.74±2.90
Isolate of wild collection	Collector	Site of wild isolate collection	Pileus color	Weight per pileus (g)	Pileus length (mm)	Pileus width (mm)	Pileus thickness (mm)	Stipe length (mm)	Stipe diameter (mm)
P. pulmonarius PPW-01	Xiaolan He	Xinduqiao Natural Scenic Area, Kangding City, Ganzi Prefecture	Pale	3.80±0.82	40.96±2.14	46.64±5.08	4.80±1.14	22.04±2.21	6.98±0.67
P. pulmonarius PPW-02	Xiaolan He	Xinduqiao Natural Scenic Area, Kangding City, Ganzi Prefecture	Pale	3.78±0.79	34.48±2.82	37.24±3.13	5.96±0.86	25.79±8.41	6.78±1.00
P. pulmonarius PPW-03	Xiaolan He	Xinduqiao Natural Scenic Area, Kangding City, Ganzi Prefecture	Pale	5.17±3.22	40.71±8.08	49.28±12.54	7.13±2.20	26.14±6.72	8.38±1.91
P. pulmonarius PPW-04	Lixu Liu	Jiuzhaigou National Nature Reserve, Aba Prefecture	Light brown	6.97±1.93	47.99±3.01	52.06±6.56	8.20±1.92	17.02±2.81	11.37±2.42
P. pulmonarius PPW-05	Tianhai Liu	Chengdu City	Brown	7.76±3.42	39.04±7.02	46.60±8.12	9.51±2.45	30.79±5.93	12.63±3.30

## Sheet: Table S2
Table S2.	Average sequencing depth of the nuclear and mitochondrial genomes of the Pleurotus pulmonarius and P. ostreatus isolates de novo sequenced in this study.
Isolate	Average sequencing depth of nuclear genome (×)	Average sequencing depth of mitochondrial genome (×)	Coverage of mitogenome (%)
P. pulmonarius PPCTV-01	176.591	7322.03	100
P. pulmonarius PPCTV-02	177.343	5637.06	100
P. pulmonarius PPCTV-03	175.838	7302.72	100
P. pulmonarius PPCTV-04	176.841	7419.11	100
P. pulmonarius PPCTV-05	175.838	7415.73	100
P. pulmonarius PPCTV-06	176.34	6467.5	100
P. pulmonarius PPCTV-07	175.838	7357.64	100
P. pulmonarius PPCTV-08	174.584	6071.93	100
P. pulmonarius PPCTV-09	223.999	7097.02	100
P. pulmonarius PPCTV-10	175.086	7150.39	100
P. pulmonarius PPCTV-11	177.092	5214.62	100
P. pulmonarius PPCTV-12	176.34	7518.79	100
P. pulmonarius PPCTV-13	176.34	7502.46	100
P. pulmonarius PPCTV-14	176.089	7576.72	100
P. pulmonarius PPCTV-15	176.34	6758.33	100
P. pulmonarius PPCTV-16	177.845	7293.71	100
P. pulmonarius PPCTV-17	175.587	7515.2	100
P. pulmonarius PPCTV-18	176.34	7438.51	100
P. pulmonarius PPCTV-19	206.942	7500.16	100
P. pulmonarius PPCTV-20	176.089	7252.07	100
P. pulmonarius PPCTV-21	138.463	5220.72	100
P. pulmonarius PPCTV-22	175.336	5528.69	100
P. pulmonarius PPCTV-23	208.196	7765	100
P. pulmonarius PPCTV-24	176.591	6673.88	100
P. pulmonarius PPCTV-25	176.34	6700.5	100
P. pulmonarius PPCTV-26	175.587	6485.1	100
P. pulmonarius PPCTV-27	176.34	6780.97	100
P. pulmonarius PPCTV-28	176.591	7371.79	100
P. pulmonarius PPCTV-29	175.587	6411.11	100
P. pulmonarius PPCTV-30	176.089	6717.27	100
P. pulmonarius PPCTV-31	176.591	6752.99	100
P. pulmonarius PPCTV-32	176.089	7307.35	100
P. pulmonarius PPCTV-33	215.22	7187.52	100
P. pulmonarius PPCTV-34	161.54	6482.66	100
P. pulmonarius PPCTV-35	176.34	6242.29	100
P. pulmonarius PPCTV-36	177.343	6552.57	100
P. pulmonarius PPW-01	177.594	6251.21	100
P. pulmonarius PPW-02	176.841	6472.19	100
P. pulmonarius PPW-03	176.34	6266.31	100
P. pulmonarius PPW-04	241.056	6572.96	100
P. pulmonarius PPW-05	230.27	7110.98	100
P. ostreatus PPW-01	175.838	5399.31	100

## Sheet: Table S3
Table S3.	Webpage links for downloading the mitogenomes of Pleurotus ostreatus PC15, P. ostreatus DSM11191, P. citrinopileatus CGMCC5.838, P. cornucopiae SWS-15, P. eryngii ATCC90797, and P. giganteus Shenxun NO.1.
Isolate name	Mitogenome downloading link
P. ostreatus PC15	https://genome.jgi.doe.gov/portal/PleosPC15_2/PleosPC15_2.download.html
P. ostreatus DSM11191	https://genome.jgi.doe.gov/portal/PleosDSM11191_1/PleosDSM11191_1.download.html
P. citrinopileatus CGMCC5.838	https://www.ncbi.nlm.nih.gov/nuccore/MG017444.1 (Genbank accession number MG017444.1)
P. cornucopiae SWS-15	https://www.ncbi.nlm.nih.gov/nuccore/NC_062374.1 (Genbank accession number NC_062374.1)
P. eryngii ATCC90797	https://genome.jgi.doe.gov/portal/Pleery1/Pleery1.download.html
P. giganteus Shenxun NO.1	https://www.ncbi.nlm.nih.gov/nuccore/OM681506.1 (Genbank accession number OM681506.1)

## Sheet: Table S4
Table S4.	Three pairs of primers verifying the presence of the dpo gene in the Pleurotus pulmonarius mitogenome.
Primer name	Primer sequence	Primer Tm (°C)	PCR product length (bp)
F173	5'-GTGAAGGTGTTTACTTATCAAGAAGTGTGCC-3'	62.7	891
R1036	5'-AGTAATCGCCGAAATAGATGTGTTGAGC-3'	62.1
F831	5'-ACAAACAATGGTTTGGAAGGATTCTTACAG-3'	61.1	855
R1654	5'-CTATTAGGGATTAGTTTAGTTTGAAGGGTGTC-3'	60.1
F1582	5'-TCCTCAGGCCCTGAAAGATTCATAG-3'	60.9	780
R2329	5'-TGGTCTATTATCCAATTCATGGTTAAGATTGAG-3'	60.1

## Sheet: Table S5
Table S5.	Repeated sequenced revealed by BLASTn
Species1	Species2	Identitie (%)	Aligned length (bp)	Mismatched bases (bp)	Gaps (bp)	from	to	from	to	E-value
P. pulmonarius PPCTV-01	P. pulmonarius PPCTV-01	100	52	0	0	20786	20837	19313	19364	1e-19
P. pulmonarius PPCTV-01	P. pulmonarius PPCTV-01	98	92	2	0	56385	56476	35572	35663	1e-38
P. pulmonarius PPCTV-01	P. pulmonarius PPCTV-01	96	89	1	3	56385	56473	49269	49184	5e-31
P. pulmonarius PPCTV-01	P. pulmonarius PPCTV-01	96	55	0	2	24557	24611	23037	23089	2e-17
P. pulmonarius PPCTV-01	P. pulmonarius PPCTV-01	94	48	3	0	57386	57433	18501	18454	4e-13
P. pulmonarius PPCTV-01	P. pulmonarius PPCTV-01	93	69	2	3	64124	64189	64054	64122	3e-21
P. pulmonarius PPCTV-01	P. pulmonarius PPCTV-01	88	58	4	3	69577	69634	25612	25558	2e-11
P. pulmonarius PPCTV-01	P. pulmonarius PPCTV-01	87	99	7	5	23258	23353	18427	18523	2e-24
P. pulmonarius PPCTV-01	P. pulmonarius PPCTV-01	87	71	7	2	22528	22596	18523	18453	6e-17
P. pulmonarius PPCTV-01	P. pulmonarius PPCTV-01	87	61	5	3	69582	69642	25613	25556	2e-11
P. pulmonarius PPCTV-01	P. pulmonarius PPCTV-01	85	60	7	2	69570	69629	25613	25556	6e-11
P. ostreatus POW-01	P. ostreatus POW-01	100	89	0	0	59078	59166	52014	51926	1e-39
P. ostreatus POW-01	P. ostreatus POW-01	100	64	0	0	38029	38092	24775	24712	4e-26
P. ostreatus POW-01	P. ostreatus POW-01	100	55	0	0	28958	29012	14059	14113	3e-21
P. ostreatus POW-01	P. ostreatus POW-01	100	47	0	0	22557	22603	14016	14062	6e-17
P. ostreatus POW-01	P. ostreatus POW-01	100	42	0	0	32369	32410	35058	35099	3e-14
P. ostreatus POW-01	P. ostreatus POW-01	100	36	0	0	38035	38070	15768	15733	6e-11
P. ostreatus POW-01	P. ostreatus POW-01	100	36	0	0	24777	24812	24701	24736	6e-11
P. ostreatus POW-01	P. ostreatus POW-01	100	36	0	0	38035	38070	24736	24701	6e-11
P. ostreatus POW-01	P. ostreatus POW-01	99	76	1	0	24704	24779	22549	22624	5e-31
P. ostreatus POW-01	P. ostreatus POW-01	99	75	1	0	22549	22623	15736	15810	2e-30
P. ostreatus POW-01	P. ostreatus POW-01	98	64	1	0	38029	38092	22620	22557	2e-24
P. ostreatus POW-01	P. ostreatus POW-01	98	51	1	0	38046	38096	14062	14012	2e-17
P. ostreatus POW-01	P. ostreatus POW-01	98	47	1	0	24712	24758	14016	14062	3e-15
P. ostreatus POW-01	P. ostreatus POW-01	98	42	1	0	35058	35099	28115	28074	1e-12
P. ostreatus POW-01	P. ostreatus POW-01	98	42	1	0	45159	45200	36346	36305	1e-12
P. ostreatus POW-01	P. ostreatus POW-01	98	41	1	0	45141	45181	36340	36300	5e-12
P. ostreatus POW-01	P. ostreatus POW-01	97	91	3	0	24698	24788	15730	15820	2e-36
P. ostreatus POW-01	P. ostreatus POW-01	97	39	1	0	14103	14141	13335	13373	6e-11
P. ostreatus POW-01	P. ostreatus POW-01	96	104	2	2	59078	59179	21570	21467	2e-41
P. ostreatus POW-01	P. ostreatus POW-01	96	56	2	0	51504	51559	22548	22603	4e-19
P. ostreatus POW-01	P. ostreatus POW-01	96	56	2	0	28074	28129	32410	32355	4e-19
P. ostreatus POW-01	P. ostreatus POW-01	96	46	2	0	45152	45197	36345	36300	1e-13
P. ostreatus POW-01	P. ostreatus POW-01	96	46	2	0	36300	36345	45197	45152	1e-13
P. ostreatus POW-01	P. ostreatus POW-01	95	43	1	1	45216	45258	32375	32416	6e-11
P. ostreatus POW-01	P. ostreatus POW-01	95	41	2	0	45210	45250	33407	33447	6e-11
P. ostreatus POW-01	P. ostreatus POW-01	94	82	1	4	38015	38092	15825	15744	7e-29
P. ostreatus POW-01	P. ostreatus POW-01	92	63	3	2	51497	51559	24698	24758	5e-18
P. ostreatus POW-01	P. ostreatus POW-01	91	46	4	0	14066	14111	13375	13420	6e-11
P. ostreatus POW-01	P. ostreatus POW-01	90	50	5	0	45149	45198	44895	44944	2e-11
P. ostreatus POW-01	P. ostreatus POW-01	90	51	4	1	69120	69169	25433	25483	6e-11
P. ostreatus POW-01	P. ostreatus POW-01	89	90	0	10	24734	24823	15733	15812	9e-28
P. ostreatus POW-01	P. ostreatus POW-01	89	55	3	3	70273	70326	66464	66516	6e-11
P. ostreatus POW-01	P. ostreatus POW-01	87	155	4	16	51517	51655	14020	14174	4e-51
P. ostreatus POW-01	P. ostreatus POW-01	87	101	9	4	34842	34942	17309	17213	1e-25
P. ostreatus POW-01	P. ostreatus POW-01	87	85	1	10	24737	24821	22549	22623	6e-24
P. ostreatus POW-01	P. ostreatus POW-01	87	61	7	1	45133	45193	44888	44947	1e-12
P. ostreatus POW-01	P. ostreatus POW-01	86	74	0	10	38029	38092	24818	24745	4e-19
P. ostreatus POW-01	P. ostreatus POW-01	85	74	4	7	38004	38070	16804	16731	3e-14
P. ostreatus POW-01	P. ostreatus POW-01	85	65	7	3	37555	37619	18210	18149	6e-11
